# Supplementary material for: Overview of Artificial Intelligence–Driven Wearable Devices for Diabetes: Scoping Review
Source: J Med Internet Res. 2022 Aug 9;24(8):e36010. doi: 10.2196/36010 (PMC9399882; doi:10.2196/36010)
Supplement: Multimedia Appendix 5 [file jmir_v24i8e36010_app5.xlsx]

## Sheet: Sheet1
Multimedia Appendix 5. Data extraction sheet.
Study ID	title	year	language	publisher	location	PUBLICATION TYPE	Wearable technology status	Wearable Device Type	Placement of wearable device	Device Technology	Operating systems (host or gateway device)	GateWay	Host device	Mode of Data transfer	Primary measure of Device	Measurement studied	Diabetes type	Sensing Approach	Sensing Technology	AI/ML categories	AI or ML technologies used	Application of AI technology used	Statistical evaluation of AI/ML algorithm	Best Model Identified	Study aim	Privacy and security	Number of participants	Collected Data for Analysis source	Age range of participants
S1	5G-Smart Diabetes: Toward Personalized Diabetes Diagnosis with Healthcare Big Data Clouds	2018	English	IEEE	korea	Article	Prototype	Smart clothes	body	not mentioned	not mentioned	Smartphone	Cloud	Internet(WIFI or cellular network or mobile network )	physiological information/ parameters,	Blood glucose	both	opportunistic	un-named (physiological sensors)	Classification Model	DT, SVM,ANN,Ensemble	performance validation	Accuracy: >90%	Ensemble	Self Administration and monitoring	not mentioned	469 diabetes patients and 9081 non-diabetic	Public data	not mentioned
S2	A mobile system for sedentary behaviors classification based on accelerometer and location data	2017	English	Elsevier	colombia	Article	Commercial	Smart Watch	wrist or thigh	pebble	andriod	None	None	Bluetooth	sedentary behaviors	sedentary behaviors	Type2	opportunistic	ACC	Classification Model	NN, NB,Logistic Regression,SVM,J48, RF	evaluation of system	Precision: 98.28%	RF	prevention	not mentioned	15 people; 8 male and 7 female	Private data	average age was 44 years, ranging from 25 to 87
S3	A Noninvasive Glucose Monitoring SoC Based on Single Wavelength Photoplethysmography	2020	English	IEEE	Pakistan	Article	Prototype	wearable sensor	finger	not mentioned	not mentioned	None	None	N/A	blood glucose	Blood glucose	Type2	participatory	NIR, PPG	Regression Model	Linear regression, Fine gaussian SVR (FGSVR),SVR and ensemble-boosted trees	Feature selection and classification	Coefficient of determination (R2): 0.937 mean absolute relative difference (mARD): 7.62% Clarke error grid: 95%	FG-SVR	blood glucose estimating	not mentioned	200 people;110 male and 80 female	Private data	20-45 years
S4	A Noninvasive, Economical, and Instant-Result Method to Diagnose and Monitor Type 2 Diabetes Using Pulse Wave: Case-Control Study.	2019	English	JMIR	Canada	Article	Prototype	smart wristband	wrist	not mentioned	not mentioned	adapter	PC( Computer)	removable media	pulse wave information (radial artery pulsation)	pulse wave	Type2	participatory	pulse sensor	Classification Model	linear discriminant analysis, support vector machines (SVMs), and random forests	classify diabetes patients	Accuracy:96.35% Sensitivity:85.71% Specificity:95.35%	SVM	diagnostic solution	not mentioned	50 healthy people, 139 diabetic patients without hypertension and hyperlipidemia, 133 diabetic patients with hypertension, 70 diabetic patients with hyperlipidemia, and 75 diabetic patients with hypertension and hyperlipidemia.	Public data	40 - 75 years
S5	A Novel Low-Cost Wireless Footwear System for Monitoring Diabetic Foot Patients	2021	English	IEEE	China	Article	Prototype	wearable sensor	foot	not mentioned	not mentioned	None	Smart devices(Smartphone)	Bluetooth	plantar pressure	plantar pressure	Both	opportunistic	pressure-sensitive flexible sensor	Classification Model	Random Forest (feature selection),SVM, KNN, RF,GBDT, and AdaBoost classifier	Feature selection and classification	Accuracy:96.1% Sensitivity:98.5% specificity:91.9%	RF	Self Administration and monitoring	not mentioned	15 subject ; 5 non-diabetic ( 4 male,1 female) and 10 diabetes(4 male,6 female)	Private data	fluctuate around 55
S6	A Personalized Healthcare Monitoring System for Diabetic Patients by Utilizing BLE-Based Sensors and Real-Time Data Processing	2018	English	MDPI	Switzerland	Article	Commercial	Smart wristBand	wrist	mi band 2	Both	Smartphone	Cloud (MongoDb)	Bluetooth	heart rate	Blood glucose	Both	participatory	BLE sensors	Neural Network Based Model	Multilayer Perceptron (MLP),Long Short Term Memory (LSTM)	classify diabetes patients (MLP), Blood glucose level Forecasting (LSTM)	Accuracy:77.083% Precision: 76.6% Recall:77.1%	MLP	Self Administration and monitoring	not mentioned	768 patients; 500 non-diabetic and 268 diabetic	Public data	not mentioned
S7	A Smart Glucose Monitoring System for_x000D_Diabetic Patient	2020	English	MDPI	Morroco	Article	Commercial	Smart Watch	wrist	not mentioned	Both	Smartphone	Cloud(Database server)	Internet(WIFI or cellular network or mobile network )	Steps count	Blood glucose	not specified	opportunistic	blood glucose level sensor, temperature sensor and motion sensor	Classification Model	Naive Bayes, J48, sequential minimal optimization (SMO), ZeroR, OneR, simple logistic, and random forest.	classify diabetes patients	Accuracy:99.11% Specificity:98.32% Sensitivity:99.47% Precision:99.25%	OneR	glucose monitoring	not mentioned	3 diabetes patients	Private data	not mentioned
S8	An IoT-Based Non-Invasive Glucose Level Monitoring System Using Raspberry Pi	2019	English	MDPI	Mexico	Article	Prototype	wearable sensor	finger	Raspberry Pi Zero (RPi),	andriod	None	Smart devices (Smartphone or tablets)	Internet(WIFI or cellular network or mobile network )	blood glucose	Blood glucose	both	participatory	Raspberry Pi camera	Neural Network Based Model	artificial neural network (ANN)	Blood glucose level Forecasting	mean absolute error (MAE): 10.37 Clark grid error:90.32%	ANN - only model	glucose monitoring	not mentioned	514 healthy subjects	Private data	18–44 years, and averaging 28+-5.2 years
S9	Classification-Based Screening of Phlebopathic Patients using Smart Socks	2021	English	IEEE	Italy	Article	Prototype	wearable sensor	foot	not mentioned	iOS	None	Smart devices(Smartphone)	Bluetooth	plantar pressure and inertial data	plantar pressure	not specified	participatory	textile pressure sensors	Classification Model	K-Nearest Neighbours (KNN) and Support_x000D_Vector Machines (SVM).	performance validation	Accuracy:91.7% Recall:96.7% Precision:87.9% Specificity:86.7% f1-score:92.1%	SVM	monitoring and diagnostic	not mentioned	42 participants (21 healthy and 21 with vascular disease)	Private data	not mentioned
S10	Design and Implementation of a Wearable System for Non-Invasive Glucose Level Monitoring	2019	English	IEEE	Bangladesh	Article	Prototype	wearable sensor	hand	not mentioned	not mentioned	None	None	N/A	blood glucose and physiological parameter(sweat and skin moisture)	Blood glucose	Both	participatory	PPG sensor and GSR sensor	Neural Network Based Model	Convolutional Neural Network(CNN)	evaluation of system	Clark grid error: 80%	CNN - only model	glucose monitoring	not mentioned	10 non-diabetic and 15 diabetes	Private data	ranging 22 - 25
S11	Design of a Non-invasive ECG-based Glucose Measurement System	2020	English	IEEE	Macedonia	Article	Prototype	wearable sensor	Chest	not mentioned	iOS	Smartphone	Cloud	Bluetooth	heart rate variability	Blood glucose	Both	opportunistic	ECG sensor	Neural Network Based Model,Classification Models	Deep learning,Random Forest, Logistic Regression	blood glucose monitoring	not mentioned	not mentioned	glucose monitoring	not mentioned	200 patients	Private data	not mentioned
S12	Design of intelligent diabetes mellitus detection system using hybrid feature selection based XGBoost classifier	2021	English	Elsevier	India	Article	Commercial	Smart wristBand	wrist	Empatica E4	Both	Smartphone	cloud	Bluetooth	skin temperature (ST), 3-dimensional accelerometer (ACC), galvanic skin response (GSR), and blood volume pulse (BVP), PPG signals	Blood glucose	both and prediabetes	opportunistic	PPG sensor	Classification Model	K-nearest neighbors, support vector machine, random_x000D_forest and extreme gradient boost (XGBoost)	classify diabetes patients	Accuracy:99.79%	Xgboost	Diabetes classification	not mentioned	217 participants with diabetes, prediabetes and normal conditions	Private data	not mentioned
S13	Determining Physical Activity Characteristics From Wristband Data for Use in Automated Insulin Delivery Systems	2020	English	IEEE	USA	Article	Commercial	Smart wristBand	wrist	Empatica E4	Both	smartphone	Cloud	Bluetooth	skin temperature (ST), 3-dimensional accelerometer (ACC), galvanic skin response (GSR), and blood volume pulse (BVP)	Blood glucose	Type1	opportunistic	infrared thermopile,ACC,PPG,GSR	Neural Network Based Model,Classification Models	k-nearest neighbors (k-NN), support vector machines (SVM), naive Bayes (NB), decision tree (DT), neural networks (NN), linear discrimination (LD), ensemble learning (EL), and deep learning with long short-term memory (LSTM-DL).	evaluation of system	Accuracy: 94.8%	LSTM	Diabetes classification	not mentioned	25 participants (12 male/13 female)	Private data	24.88 ±_x000D_3.15 yr
S14	DiabDeep: Pervasive Diabetes Diagnosis Based on Wearable Medical Sensors and Efficient Neural Networks	2021	English	IEEE	USA	Article	Commercial	Smart Watch	wrist	Empatica E4	Both	Smartphone	Cloud	Bluetooth	Galvanic skin response (GSR), blood volume pulse (BVP), inter-beat interval of heart, 3-dimensional accelerometer (ACC)	Blood glucose	both	opportunistic	Infeared thermopile,ACC,PPG,GSR	Neural Network Based Model,Classification Models	Deep Neural Network, k-NN, random forest, and linear ridge classifiers.	classify diabetes patients	Accuracy: 96.3%	DNN	Diabetes classification	not mentioned	52 participants. 27 participants_x000D_were diagnosed with diabetes (14 with type-1 and 13_x000D_with type-2 diabetes) whereas the remaining 25 participants_x000D_were healthy non-diabetic baselines	Private data	not mentioned
S15	Diabetes Care in Motion: Blood Glucose Estimation Using Wearable Devices	2020	English	IEEE	China	Article	Commercial	Smart Watch	wrist	Glutrac	Both	Smartphone	Cloud	Bluetooth	blood glucose	Blood glucose	Type2	participatory	PPG	Regression Model	random forest and adaboost regression models	performance validation	Accuracy: 90%	RF	glucose monitoring	not mentioned	9, type-2 patients, 3 male and 6 female	Private data	64 +-2
S16	Dia-Shoe: A Smart Diabetic Shoe to Monitor and Prevent Diabetic Foot Ulcers	2019	English	IEEE	Sri lanka	Article	Prototype	wearable sensor	foot	Raspberry Pi Zero (RPi),	andriod	None	Smart devices(Smartphone)	Internet(WIFI or cellular network or mobile network )	step count, the weight of the patient, temperature and humidity of the shoe.	Blood glucose	Type2	opportunistic	temperature sensor, humidity sensor, step count and weight sensors	Regression Model	Linear Regression	Minimize sensors errors - (Optimize sensors results-calibration) and predictions for step count,time to remove shoe, blood glucose level	MSE(mean squared error): 0.0150 R2 score:0.7834 Variance score:0.7346	Linear Regression-only one model	prevention from spoiling foot ulcers	not mentioned	50 participants	Private data	40-50
S17	iGLU 2.0: A New Wearable for Accurate Non-Invasive Continuous Serum Glucose Measurement in IoMT Framework	2020	English	IEEE	India	Article	Prototype	wearable sensor	finger	not mentioned	Both	Smartphone	Cloud	Internet(WIFI or cellular network or mobile network )	blood glucose	Blood glucose	Type1 and prediabetic	opportunistic	NIR	Neural Network Based Model,Regression Models	Deep Neural Network (DNN),Multiple Polynomial Regression_x000D_(MPR)	optimize sensors results(DNN)-calibration, serum glucose prediction (MPR)	mARD: 4.86% AvgE: 4.88 % Mean absolute deviation (MAD):9.42% Root Mean Square Error (RMSE):13.57%	DNN-only one model	Diabetes classification	not mentioned	46 samples from 20 females and 26 males	Private data	24-50
S18	Joint Empirical Mode Decomposition and Singular Spectrum Analysis Based Pre-processing Method for Wearable Non-invasive Blood Glucose Estimation	2019	English	IEEE	China	Article	Commercial	Smart Watch	wrist	Glutrac	Both	Smartphone	Cloud	Bluetooth	blood glucose	Blood glucose	not specified	opportunistic	NIR and ECG	Classification Model	Random Forest(RF)	Blood glucose level Forecasting	Clark grid error: 80.35%	RF-only one model	blood glucose estimation (predictions)	not mentioned	3 non-diabetic (1 male and 2 female), 5 diabetes (3 males and 2 females)	Private data	not mentioned
S19	Joint empirical mode decomposition, exponential function estimation and L-1 norm approach for estimating mean value of photoplethysmogram and blood glucose level	2020	English	IET	China	Article	Commercial	Smart Watch	wrist	Glutrac	Both	Smartphone	Cloud	Bluetooth	blood glucose	Blood glucose	not specified	opportunistic	PPG	ML Black Box	exponential function estimation with L1 norm optimization (ML black box)	optimize sensors results	Clark grid error: 75.74% Correlation coefficient R:0.439 RMSE:0.96%	not mentioned	blood glucose estimation (predictions)	not mentioned	5 diabetic and 3 non-diabetic	Private data	27 to 65 years
S20	Live Demonstration: A Single LED PPG-Based Noninvasive Glucose Monitoring Prototype System	2019	English	IEEE	Pakistan	Article	Prototype	wearable sensor	finger	not mentioned	Both	Smartphone	PC (laptop)	Bluetooth	blood glucose	Blood glucose	not specified	opportunistic	PPG	Regression Model	Exponential Gaussian_x000D_ Process regression	Blood glucose level Forecasting	not mentioned	not mentioned	glucose monitoring	not mentioned	not mentioned	not mentioned	not mentioned
S21	Multi-Modal Predictive Models of Diabetes Progression	2019	English	Association for Computing Machinery	USA	Conference	Commercial	Smart Watch and wearable sensor	wrist and arm	Actigraph (watch) and Dexcom G4 Platinum Professional CGM	not mentioned	None	None	N/A	blood glucose and activity patterns	Blood glucose	Type2	opportunistic	actigraph: CGM and ACC sensor	Neural Network Based Model	LSTM and RNN	classify diabetes patients	Accuracy:89.21% RMSE:2.9%	DNN - only model	Prediction T2D progression	not mentioned	63 type 2 diabetes patients	Private data	33-78
S22	Nocturnal low glucose detection in healthy elderly from one-lead ECG using convolutional denoising autoencoders	2020	English	Elsevier	UK	Article	Commercial	wearable sensor	arm (CGM) and body (Medtronic)	CGM – FreeStyle Libre Flash and Medtronic Zephyr BioPatch	Both	None	Smart devices (Smartphone, PCs)	Bluetooth	heart rate, blood glucose	Blood Glucose and ECG for nocturnal hypoglycemia detection	Type1	opportunistic	medtronic: ECG and CGM sensor	Neural Network Based Model	CNN / deep learning	Blood glucose level Forecasting	Accuracy:92.8% AUC:90.7% Specificity:89.9% Sensitivity:91.6%	CNN - only model	nocturnal hypoglycemia detection	not mentioned	25 (only 8 participants data used in end)	Private data	over 60
S23	Non-invasive Analytics Based Smart System for Diabetes Monitoring	2018	English	ICST	India	Article	Prototype	smart wristband, Smart footwear and a smart neckband	wrist, foot and neck	not mentioned	Both	Smartphone	Cloud	Internet(WIFI or cellular network or mobile network ) and bluetooth	neckband: frequency of food intake and water footwear: plantar pressure and weight Smartwarch: heart rate, Galvanic skin response (GSR) and ambient temperature	Blood Glucose	not specified	opportunistic	neckband: vibrations sensor and flex sensor. Smartwarch: Temperature sensor, optical heart rate sensor and GSR sensors. Smart footwear: pressure sensors	ML Black Box	Machine Learning (ML-black Box) using Partical Swarm Optimization (PSO)	classify diabetes patients	not mentioned	not mentioned	blood glucose estimation (predictions)	mentioned	not mentioned	not mentioned	not mentioned
S24	Non-invasive Blood Glucose Estimation Using Multi-sensor Based Portable and Wearable System	2019	English	IEEE	Bangladesh	Conference	Prototype	Smart Watch and wearable sensor	wrist	Arduino Nano	Raspberry Pi OS	None	Raspberry Pi	wired	Blood glucose	Blood Glucose	Both	opportunistic	PPG, temperature, GSR sensors	Neural Network Based Model	CNN	Blood glucose level Forecasting	Clark grid error (values not mentioned)	CNN - only model	glucose monitoring	not mentioned	15	Private data	not mentioned
S25	Non-invasive Diabetes Mellitus Detection System using Machine Learning Techniques	2021	English	Confluence	India	Conference	Commercial	Smart wristBand	wrist	Empatica E4	any desktop or smartphone	Smartphone or PC	Cloud	Bluetooth	skin temperature (ST), 3-dimensional accelerometer (ACC), galvanic skin response (GSR), and blood volume pulse (BVP), PPG signals	Blood glucose	both and prediabetes	opportunistic	PPG	Classification Model	KNN, SVM	Blood glucose level Forecasting	Accuracy: 92.28% Sensitivity:86.51% Specificity:94.84% Precision:91.6% F1-score:88.75%	SVM	blood glucose estimation (predictions)	not mentioned	217	Public data	not mentioned
S26	Non-invasive monitoring of blood glucose by means of wearable tracking technology	2017	English	IEEE	Russia	Conference	Prototype	wearable sensor	finger	custom	Both	None	Smart devices(Smartphone)	Bluetooth	blood glucose	Blood Glucose	not specified	opportunistic	photodiodes sensor	Neural Network Based Model	Artificial neural network (ANN)	Blood glucose level Forecasting	not mentioned	ANN - only model	glucose monitoring	not mentioned	not mentioned	Private data	not mentioned
S27	Non-invasive wearables for remote monitoring of HbA1c and glucose variability: Proof of concept	2021	English	BMJ Publishing Group	USA	Article	Commercial	Smart wristBand	wrist	Empatica E4	any desktop or smartphone	Smartphone or PC	Cloud	Bluetooth	skin temperature (ST), 3-dimensional accelerometer (ACC), galvanic skin response (GSR), and blood volume pulse (BVP)	Blood Glucose	pre-diabetes	opportunistic	PPG, ACC, EDA/GSR sensor, infrared thermopile	Classification Model	Random Forest(RF)	Blood glucose level Forecasting	RMSE: 35.7% MAPE: 5.1%	RF -only model	blood glucose estimation (predictions)	mentioned	16 (8 pre-diabetes and 8 high normal glucose)- 9 female and 7 male	Private data	mean 54.7
S28	PPG-Based Smart Wearable Device With Energy-Efficient Computing for Mobile Health-Care Applications	2021	English	IEEE	Taiwan	Article	Prototype	Smart Watch	wrist	custom	Both	Smartphone	Cloud	Bluetooth	blood glucose	Blood Glucose, heart rate	not specified	opportunistic	PPG and NIR	Neural Network Based Model	Deep Neural Network (DNN)	Blood glucose level Forecasting	Accuracy: 84.29% Clark Error Grid: 84.29%	DNN - only model	blood glucose estimation	mentioned	not mentioned	Private data	not mentioned
S29	Prediction of Diabetic Peripheral Neuropathy (DPN) using Plantar Pressure Analysis and Learning Models	2019	English	IEEE	Philippines	Conference	Prototype	wearable sensor	foot	not mentioned	Any Desktop OS	None	PC (Computer)	wired	plantar pressure	Plantar pressure	Type2	opportunistic	pressure sensors	Classification Model	SVM, MLP (Multilayer Perceptron (MLP)), KNN, RF, Gaussian Process (GP) classifier	classify diabetes patients	Accuracy: 91.91%	SVM	diagnostic solution	not mentioned	36(normal and disabetic);male and female	Private data	under 65
S30	Smart Wristband with Integrated Chemical Sensors for Detecting Glucose Levels using Breath Volatile Organic Compounds	2019	English	SPIE	USA	Conference	Prototype	smart wristband	wrist	not mentioned	Both	Smartphone	Cloud	Bluetooth	blood glucose	Blood Glucose	Type1	participatory	metal oxide semiconductor-based chemical sensors	Classification Model	Support Vector Machine (SVM)	blood glucose monitoring	Accuracy: 97%	SVM - only model	glucose monitoring	not mentioned	not mentioned	not mentioned	not mentioned
S31	SmartSock: A Wearable Platform for Context-Aware Assessment of Ankle Edema	2016	English	IEEE	USA	Conference	Prototype	smart sock	foot	not mentioned	microsoft	None	PC (microsoft surface)	Bluetooth	ankle edema quantification	edema	not specified	opportunistic	motion sensor (custom), stretch sensor	Classification Model	Decision Tree algorithm (DT), Nearest Neighbor (KNN), and Naive Bayes (NB)	edema monitoring	Accuracy: 97%	DT and KNN	Self Administration and monitoring	mentioned	5 healthy individual	Private data	23-31
S32	SMEAD: A secured mobile enabled assisting device for diabetics monitoring	2017	English	IEEE	India	Conference	Prototype	smart wristband, Smart footwear and a smart neckband	wrist, foot and neck	not mentioned	Both	Smartphone	Cloud	Internet(WIFI or cellular network or mobile network ) and bluetooth	neckband: frequency of food intake and water footwear: plantar pressure and weight Smartwarch: heart rate, Galvanic skin response and ambient temperature	General Diabetes symptoms	not specified	opportunistic	neckband: vibrations sensor and flex sensor. Smartwarch: Temperature sensor, optical heart rate sensor and GSR sensors. Smart footwear: pressure sensors	ML Black Box	Machine Learning - ML (black box)	classify diabetes patients, Blood glucose monitoring	not mentioned	not mentioned	glucose monitoring and prediction	mentioned	not mentioned	study not reported	not mentioned
S33	The Internet of Things and Big Data Analytics for Chronic Disease Monitoring in Saudi Arabia.	2021	English	telemedicine and e-health	Saudi Arabia	Article	Prototype	Smart wristBand	wrist	not mentioned	not mentioned	Database servers(Hbase and Hadoop/spark)	Cloud (Google)	Internet(WIFI or cellular network or mobile network )	heart rate and blood pressure	Hypertension, blood glucose, heart rate	not specified	opportunistic	bright infrared-LED and photo-transistor and pressure sensor	Classification Model	SVM and C4.5 classifier	classify hypertension patients (SVM)	Accuracy:71.15% Precision: 76.98% Recall:66.30%	SVM	diagnostic solution and blood glucose estimation (prediction)	mentioned	140(82 hypertension and 58 non-hypertension)	Private data	20-75
S34	The Promise and Perils of Wearable Physiological Sensors for Diabetes Management	2018	English	SAGE Publications Inc.	USA	Article	Commercial	Smart wristBand	wrist	Basis Peak	not mentioned	None	None	N/A	skin temperature, air temperature, heart rate, galvanic skin response (GSR)	GSR, heart rate, skin and air temperature, sleep quality, and step counts.	Type1	participatory	GSR	Neural Network Based Model,Classification Models	SVM, RNN with LSTM	Blood glucose level Forecasting	not mentioned	not mentioned	diagnostic solution	not mentioned	2(1 male-1 female)- T1 diabetes	Private data	middle aged
S35	Towards Wearable-Based Hypoglycemia Detection and Warning in Diabetes	2020	English	Association for Computing Machinery	Switzerland	Conference	Commercial	Smart Watch	wrist	smart watch - Empatica E4 and CGM - Freestyle Libre	not mentioned	None	None	N/A	heart rate,skin temperature (ST), 3-dimensional accelerometer (ACC), galvanic skin response (GSR), and blood volume pulse (BVP)	Heart rate variability(HRV)	Type1	opportunistic	optical sensor	Classification Model	LR, DT, GBDT (Gradient Boosting Decision Trees)	classify Hypoglycemia patients	Accuracy: 82.7% AUC:93.8% sensitivity:76.7% Specificity:84.2%	GBDT	diagnostic solution	not mentioned	1	Private data	not mentioned
S36	Transformation of Temperature Timeseries into Features that Characterize Patients with Diabetic Autonomic Nerve Disorder	2018	English	IEEE	Germany	Conference	Prototype	wearable sensor	foot	not mentioned	not mentioned	None	None	N/A	foot Temperature	foot temperature	both	opportunistic	temperature and pressure sensors	Neural Network Based Model,Classification Models	SVM and K-NN and RF and Naive Bayes(NB) and ANN classifiers	classify diabetes patients	Accuracy : 84.2 % Cohen Kappa:0.682 F1-score: 87.5%	RF	temperature monitoring and diagnostic	Not mentioned	43(18 healthy and 23 diabetics)	Private data	not mentioned
S37	Wearable Non-invasive Blood Glucose Estimation via Empirical Mode Decomposition Based Hierarchical Multiresolution Analysis and Random Forest	2018	English	IEEE	China	Conference	Prototype	wearable sensor	wrist	not mentioned	not mentioned	None	None	N/A	Blood Glucose	Blood Glucose	not specified	opportunistic	NIR	Classification Model	Random Forest(RF)	blood glucose monitoring	Mean Absolute Error(MAE): 17.27% Clarke error grid:56.52%	RF - only model	blood glucose estimation (predictions)	not mentioned	2	Private data	not mentioned
